# Supplementary material for: A phylogenomic perspective reveals mitochondrial-nuclear discordance and previously undescribed species nested within a widespread East African Reed frog species (Hyperolius substriatus Ahl, 1931)
Source: PLoS One. 2025 Apr 16;20(4):e0318951. doi: 10.1371/journal.pone.0318951 (PMC12002501; doi:10.1371/journal.pone.0318951)
Supplement: S1 Table — (XLSX) [file pone.0318951.s001.xlsx]

## Sheet: Sheet2
Appendix S1 - Specimen's information
S1Table . Hyperolius substriatus locality data, specimen voucher and GenBank accession numbers.
Species	ID	Population	Locality	Country	Latitude	Longitude	16S	ND2	c-Myc	POMC	ddRAD
Hyperolius substriatus	FMNH 274405	Shume Magamba	West Usambaras	Tanzania	-4.726	38.2495	-	HM772723	-	HM772865; HM772866
Hyperolius substriatus	FMNH 274506	Shume Magamba	West Usambaras	Tanzania	-4.726	38.2495	-	HM772721	-	HM772861; HM772862
Hyperolius substriatus	FMNH 274507	Shume Magamba	West Usambaras	Tanzania	-4.726	38.2495	-	HM772722	HM772573; HM772574	HM772863; HM772864
Hyperolius substriatus	FMNH 274508	Shume Magamba	West Usambaras	Tanzania	-4.726	38.2495	-	HM772724	-	HM772867; HM772868
Hyperolius substriatus	FMNH 274526	Mazumbai	West Usambaras	Tanzania	-4.82912	38.5127	-	HM772716	HM772569; HM772570	HM772851; HM772852	SAMN45081896
Hyperolius substriatus	FMNH 274527	Mazumbai	West Usambaras	Tanzania	-4.82912	38.5127	-	HM772717	-	HM772853; HM772854
Hyperolius substriatus	FMNH 274528	Mazumbai	West Usambaras	Tanzania	-4.82912	38.5127	-	HM772718	-	HM772855; HM772856
Hyperolius substriatus	FMNH 274529	Mazumbai	West Usambaras	Tanzania	-4.82912	38.5127	-	HM772719	-	HM772857; HM772858
Hyperolius substriatus	FMNH 274530	Mazumbai	West Usambaras	Tanzania	-4.82912	38.5127	-	HM772720	HM772571; HM772572	HM772859; HM772860
Hyperolius substriatus	CAS169105	Mazumbai	West Usambaras	Tanzania	-4.82912	38.5127	-	-	-	MK499074
Hyperolius substriatus	FMNH 275001	Ambangulu	West Usambaras	Tanzania	-5.07273	38.4335	-	HM772725	HM772575; HM772576	HM772869; HM772870
Hyperolius substriatus	FMNH 275002	Ambangulu	West Usambaras	Tanzania	-5.07273	38.4335	-	HM772726	HM772577; HM772578	HM772871; HM772872
Hyperolius substriatus	FMNH 275003	Ambangulu	West Usambaras	Tanzania	-5.07273	38.4335	-	HM772727	HM772579; HM772580	HM772873; HM772874
Hyperolius substriatus	FMNH 275004	Ambangulu	West Usambaras	Tanzania	-5.07273	38.4335	-	HM772728	HM772581; HM772582	HM772875; HM772876
Hyperolius substriatus	FMNH 275005	Ambangulu	West Usambaras	Tanzania	-5.07273	38.4335	-	HM772729	HM772583; HM772584	HM772877; HM772878
Hyperolius substriatus	FMNH 274441	Mtai	East Usambaras	Tanzania	-4.82645	38.7882	-	HM772682	HM772507; HM772508	HM772781; HM772782	SAMN45081895
Hyperolius substriatus	FMNH 274442	Mtai	East Usambaras	Tanzania	-4.82645	38.7882	-	HM772683	HM772509; HM772510	HM772783; HM772784
Hyperolius substriatus	FMNH 274443	Mtai	East Usambaras	Tanzania	-4.82645	38.7882	-	HM772684	HM772511; HM772512	HM772785; HM772786
Hyperolius substriatus	FMNH 274444	Mtai	East Usambaras	Tanzania	-4.82645	38.7882	-	HM772685	HM772513; HM772514	HM772787; HM772788
Hyperolius substriatus	FMNH 274445	Mtai	East Usambaras	Tanzania	-4.82645	38.7882	-	HM772686	HM772515; HM772516	HM772789; HM772790
Hyperolius substriatus	FMNH 274446	Mtai	East Usambaras	Tanzania	-4.82645	38.7882	MF135806	HM772687	HM772517; HM772518	HM772791; HM772792
Hyperolius substriatus	FMNH 274447	Mtai	East Usambaras	Tanzania	-4.82645	38.7882	-	HM772688	HM772519; HM772520	HM772793; HM772794
Hyperolius substriatus	FMNH 274448	Mtai	East Usambaras	Tanzania	-4.82645	38.7882	-	HM772689	HM772521; HM772522	HM772795; HM772796
Hyperolius substriatus	FMNH 274449	Mtai	East Usambaras	Tanzania	-4.82645	38.7882	-	HM772690	HM772523; HM772524	HM772797; HM772798
Hyperolius substriatus	FMNH 274450	Mtai	East Usambaras	Tanzania	-4.82645	38.7882	-	HM772691	-	HM772799; HM772800
Hyperolius substriatus	FMNH 274466	Nilo	East Usambaras	Tanzania	-4.89595	38.6414	-	HM772677	HM772497; HM772498	HM772771; HM772772
Hyperolius substriatus	FMNH 274467	Nilo	East Usambaras	Tanzania	-4.89595	38.6414	-	HM772678	HM772499; HM772500	HM772773; HM772774
Hyperolius substriatus	FMNH 274468	Nilo	East Usambaras	Tanzania	-4.89595	38.6414	-	HM772679	HM772501; HM772502	HM772775; HM772776
Hyperolius substriatus	FMNH 274469	Nilo	East Usambaras	Tanzania	-4.89595	38.6414	-	HM772680	HM772503; HM772504	HM772777; HM772778
Hyperolius substriatus	FMNH 274470	Nilo	East Usambaras	Tanzania	-4.89595	38.6414	-	HM772681	HM772505; HM772506	HM772779; HM772780
Hyperolius substriatus	CAS168990	Amani Nature Researve	East Usambaras	Tanzania	-5.1	38.63	-	-	-	KX492771
Hyperolius substriatus	FMNH 274459	Magorotto	East Usambaras	Tanzania	-5.1133	38.7526	MF135807	HM772692	HM772525; HM772526	HM772801; HM772802
Hyperolius substriatus	FMNH 274460	Magorotto	East Usambaras	Tanzania	-5.1133	38.7526	-	HM772693	HM772527; HM772528	HM772803; HM772804
Hyperolius substriatus	FMNH 274461	Magorotto	East Usambaras	Tanzania	-5.1133	38.7526	-	HM772694	HM772529; HM772530	HM772805; HM772806
Hyperolius substriatus	FMNH 274462	Magorotto	East Usambaras	Tanzania	-5.1133	38.7526	-	HM772695	HM772531; HM772532	HM772807; HM772808
Hyperolius substriatus	FMNH 274463	Magorotto	East Usambaras	Tanzania	-5.1133	38.7526	-	HM772696	HM772533; HM772534	HM772809; HM772810
Hyperolius substriatus	FMNH 274464	Magorotto	East Usambaras	Tanzania	-5.1133	38.7526	-	MF135782	MF124323	MF135795
Hyperolius substriatus	MW 06599 BMNH	Nguu	Nguru/Nguu	Tanzania	-5.48028	37.4753	-	HM772753	HM772645; HM772646	-
Hyperolius substriatus	MW 06608 BMNH	Nguu	Nguru/Nguu	Tanzania	-5.48028	37.4753	-	HM772754	HM772647; HM772648	-
Hyperolius substriatus	FMNH 274473	Nguru South	Nguru/Nguu	Tanzania	-5.99985	37.5209	-	HM772748	HM772641; HM772642	HM772951; HM772952
Hyperolius substriatus	MTSN 8197	Nguru South	Nguru/Nguu	Tanzania	-6.03044	37.5256	-	HM772749	HM772635; HM772636	-
Hyperolius substriatus	MTSN 8438	Nguru South	Nguru/Nguu	Tanzania	-6.03044	37.5256	-	HM772750	HM772637; HM772638	-
Hyperolius substriatus	MTSN 8442	Nguru South	Nguru/Nguu	Tanzania	-6.03044	37.5256	-	HM772751	HM772639; HM772640	HM772957; HM772958
Hyperolius substriatus	MW 07104 BMNH	Nguru South	Nguru/Nguu	Tanzania	-6.05122	37.8823	-	HM772755	HM772649; HM772650	HM772959; HM772960
Hyperolius substriatus	MW 07212 BMNH	Nguru South	Nguru/Nguu	Tanzania	-6.05122	37.8823	-	HM772756	HM772651; HM772652	HM772963; HM772964
Hyperolius substriatus	MW 07214 BMNH	Nguru South	Nguru/Nguu	Tanzania	-6.05122	37.8823	-	HM772757	HM772653; HM772654	HM772965; HM772966
Hyperolius substriatus	FMNH 274262	Mafwomero	Rubeho	Tanzania	-6.8925	36.5728	-	HM772735	HM772601; HM772602	HM772929; HM772930
Hyperolius substriatus	FMNH 274263	Mafwomero	Rubeho	Tanzania	-6.8925	36.5728	MF135802	HM772736	HM772603; HM772604	HM772933; HM772934
Hyperolius substriatus	FMNH 274264	Mafwomero	Rubeho	Tanzania	-6.8925	36.5728	-	HM772737	HM772605; HM772606	HM772935; HM772936
Hyperolius substriatus	FMNH 274265	Mafwomero	Rubeho	Tanzania	-6.8925	36.5728	-	HM772738	HM772607; HM772608	HM772935; HM772936
Hyperolius substriatus	FMNH 274266	Mafwomero	Rubeho	Tanzania	-6.8925	36.5728	-	HM772739	HM772609; HM772610	HM772937; HM772938
Hyperolius substriatus	FMNH 274267	Mafwomero	Rubeho	Tanzania	-6.8925	36.5728	-	-	HM772611; HM772612	HM772939; HM772940
Hyperolius substriatus	FMNH 274268	Mafwomero	Rubeho	Tanzania	-6.8925	36.5728	-	-	HM772613; HM772614	HM772941; HM772942
Hyperolius substriatus	FMNH 274269	Mafwomero	Rubeho	Tanzania	-6.8925	36.5728	-	-	HM772615; HM772616	HM772943; HM772944
Hyperolius substriatus	FMNH 274270	Mafwomero	Rubeho	Tanzania	-6.8925	36.5728	-	-	HM772617; HM772618	HM772945; HM772946
Hyperolius substriatus	KMH36219	Ukwiva	Rubeho	Tanzania	-7.045	36.65	MF135812	HM772769	HM772631; HM772632	HM772947; HM772948
Hyperolius substriatus	KMH36220	Ukwiva	Rubeho	Tanzania	-7.045	36.65	-	HM772770	HM772633; HM772634	HM772949; HM772950
Hyperolius substriatus	FMNH 274475	Bunduki	Uluguru	Tanzania	-7.02904	37.6272	-	HM772740	HM772619; HM772620	HM772893; HM772894
Hyperolius substriatus	FMNH 274476	Bunduki	Uluguru	Tanzania	-7.02904	37.6272	-	HM772741	HM772621; HM772622	HM772895; HM772896
Hyperolius substriatus	FMNH 274477	Bunduki	Uluguru	Tanzania	-7.02904	37.6272	-	HM772742	HM772623; HM772624	HM772897; HM772898
Hyperolius substriatus	FMNH 274478	Bunduki	Uluguru	Tanzania	-7.02904	37.6272	-	HM772743	HM772625; HM772626	HM772899; HM772900
Hyperolius substriatus	FMNH 274479	Bunduki	Uluguru	Tanzania	-7.02904	37.6272	-	HM772744	HM772627; HM772628	HM772901; HM772902
Hyperolius substriatus	FMNH 274273	Uluguru South	Uluguru	Tanzania	-7.08424	37.5778	-	HM772745	HM772629; HM772630	HM772903; HM772904	SAMN45081892
Hyperolius substriatus	FMNH 274277	Uluguru South	Uluguru	Tanzania	-7.08424	37.5778	MF135803	HM772747	-	HM772905; HM772906
Hyperolius substriatus	FMNH 274351	Malundwe	Malundwe	Tanzania	-7.37005	37.1172	-	HM772707	HM772553; HM772554	HM772833; HM772834
Hyperolius substriatus	FMNH 274352	Malundwe	Malundwe	Tanzania	-7.37005	37.1172	MF135805	HM772708	HM772555; HM772556	HM772835; HM772836
Hyperolius substriatus	FMNH 274353	Malundwe	Malundwe	Tanzania	-7.37005	37.1172	-	HM772709	HM772557; HM772558	HM772837; HM772838
Hyperolius substriatus	FMNH 274354	Malundwe	Malundwe	Tanzania	-7.37005	37.1172	-	HM772710	HM772559; HM772560	HM772839; HM772840
Hyperolius substriatus	FMNH 274355	Malundwe	Malundwe	Tanzania	-7.37005	37.1172	-	HM772711	HM772561; HM772562	HM772841; HM772842
Hyperolius substriatus	FMNH 274356	Malundwe	Malundwe	Tanzania	-7.37005	37.1172	-	HM772712	-	HM772843; HM772844
Hyperolius substriatus	FMNH 274357	Malundwe	Malundwe	Tanzania	-7.37005	37.1172	-	HM772713	HM772563; HM772564	HM772845; HM772846
Hyperolius substriatus	FMNH 274358	Malundwe	Malundwe	Tanzania	-7.37005	37.1172	-	HM772714	HM772565; HM772566	HM772847; HM772848
Hyperolius substriatus	FMNH 274359	Malundwe	Malundwe	Tanzania	-7.37005	37.1172	-	HM772715	HM772567; HM772568	HM772849; HM772850
Hyperolius substriatus	BM2005.793	Ndundulu	Udzungwa	Tanzania	-7.71639	36.6071	PV020443	-	-	-
Hyperolius substriatus	MTSN 5678	Sanje, Udzungwa Mts.	Udzungwa	Tanzania	-7.768	36.9006	PV020444	-	-	-
Hyperolius substriatus	FMNH 274338	Dabaga	Udzungwa	Tanzania	-8.09955	35.8985	-	HM772697	-	HM772813; HM772814	SAMN45081893
Hyperolius substriatus	FMNH 274339	Dabaga	Udzungwa	Tanzania	-8.09955	35.8985	-	HM772700	-	HM772819; HM772820
Hyperolius substriatus	FMNH 274340	Dabaga	Udzungwa	Tanzania	-8.09955	35.8985	-	HM772698	-	HM772815; HM772816
Hyperolius substriatus	FMNH 274341	Dabaga	Udzungwa	Tanzania	-8.09955	35.8985	-	HM772699	HM772537; HM772538	HM772817; HM772818
Hyperolius substriatus	FMNH 274342	Dabaga	Udzungwa	Tanzania	-8.09955	35.8985	-	HM772701	HM772539; HM772540	HM772821; HM772822
Hyperolius substriatus	FMNH 274370	Dabaga	Udzungwa	Tanzania	-8.09955	35.8985	-	-	HM772543; HM772544	HM772823; HM772824
Hyperolius substriatus	FMNH 274343	Dabaga	Udzungwa	Tanzania	-8.12058	35.8997	-	HM772702	HM772541; HM772542	HM772825; HM772826
Hyperolius substriatus	FMNH 274344	Dabaga	Udzungwa	Tanzania	-8.12058	35.8997	-	HM772703	HM772545; HM772546	HM772827; HM772828	SAMN45081894
Hyperolius substriatus	FMNH 274345	Dabaga	Udzungwa	Tanzania	-8.12058	35.8997	-	HM772704	HM772547; HM772548	HM772829; HM772830
Hyperolius substriatus	FMNH 274346	Dabaga	Udzungwa	Tanzania	-8.12058	35.8997	-	HM772705	HM772549; HM772550	-
Hyperolius substriatus	FMNH 274347	Dabaga	Udzungwa	Tanzania	-8.12058	35.8997	-	HM772706	HM772551; HM772552	HM772831; HM772832
Hyperolius substriatus	MTSN 5313	Gendawaki Valley	Udzungwa	Tanzania	-8.1948	35.8662	PV020445	-	-	-	SAMN45081908
Hyperolius substriatus	MTSN 5843	Gendawaki Valley	Udzungwa	Tanzania	-8.1948	35.8662	PV020446	-	-	-
Hyperolius substriatus	FMNH 274291	Ivalla River	Udzungwa	Tanzania	-8.3295	35.94	MF135804	HM772730	HM772585; HM772586	HM772879; HM772880
Hyperolius substriatus	FMNH 274292	Ivalla River	Udzungwa	Tanzania	-8.3295	35.94	-	HM772731	HM772587; HM772588	HM772881; HM772882
Hyperolius substriatus	FMNH 274293	Ivalla River	Udzungwa	Tanzania	-8.3295	35.94	-	HM772732	HM772589; HM772590	HM772883; HM772884
Hyperolius substriatus	FMNH 274294	Ivalla River	Udzungwa	Tanzania	-8.3295	35.94	-	HM772733	HM772591; HM772592	HM772885; HM772886
Hyperolius substriatus	FMNH 274295	Ivalla River	Udzungwa	Tanzania	-8.3295	35.94	-	HM772734	HM772593; HM772594	HM772887; HM772888
Hyperolius substriatus	FMNH 274296	Ivalla River	Udzungwa	Tanzania	-8.3295	35.94	-	-	HM772595; HM772596	HM772889; HM772890
Hyperolius substriatus	FMNH 274297	Ivalla River	Udzungwa	Tanzania	-8.3295	35.94	-	-	HM772597; HM772598	HM772891; HM772892
Hyperolius substriatus	FMNH 274298	Ivalla River	Udzungwa	Tanzania	-8.3295	35.94	-	-	HM772599; HM772600	-
Hyperolius substriatus	MTSN 5763	Mkalazi, Udzungwa Scarp F.R.	Udzungwa	Tanzania	-8.3975	35.9786	PV020447	-	-	-
Hyperolius substriatus	MTSN 8729	Mapanda	Udzungwa	Tanzania	-8.4219	35.765	PV020448	-	-	-
Hyperolius substriatus	MTSN 8731	Mapanda	Udzungwa	Tanzania	-8.4219	35.765	PV020449	-	-	-
Hyperolius substriatus	MTSN 5667	Chita, Udzungwa Scarp F.R	Udzungwa	Tanzania	-8.52792	35.8946	PV020450	-	-	-	SAMN45081909
Hyperolius substriatus	MTSN 8693	Mufindi	Udzungwa	Tanzania	-8.594	35.3085	PV020451	-	-	-
Hyperolius substriatus	MUSE 11190	Kigogo Forest Reserve	Udzungwa	Tanzania	-8.64	35.255	PV020452	-	-	-
Hyperolius substriatus	MUSE 13740	Rungwe	Rungwe	Tanzania	-9.072	33.65	PV020453	-	-	-	SAMN45081913
Hyperolius substriatus	MUSE 13741	Rungwe	Rungwe	Tanzania	-9.072	33.65	PV020454	-	-	-
Hyperolius substriatus	FMNH 275101	Misuku Hills	Misuku Hills	Malawi	-9.66225	33.5311	-	HM772761	HM772661; HM772662	HM772913; HM772914
Hyperolius substriatus	FMNH 275107	Misuku Hills	Misuku Hills	Malawi	-9.66225	33.5311	-	HM772758	HM772655; HM772656	HM772907; HM772908
Hyperolius substriatus	FMNH 275108	Misuku Hills	Misuku Hills	Malawi	-9.66225	33.5311	-	HM772760	HM772659; HM772660	HM772911; HM772912
Hyperolius substriatus	FMNH 275109	Misuku Hills	Misuku Hills	Malawi	-9.66225	33.5311	-	HM772762	HM772663; HM772664	HM772915; HM772916
Hyperolius substriatus	FMNH 275110	Misuku Hills	Misuku Hills	Malawi	-9.66225	33.5311	-	HM772763	HM772665; HM772666	HM772917; HM772918
Hyperolius substriatus	FMNH 275111	Misuku Hills	Misuku Hills	Malawi	-9.66225	33.5311	-	HM772765	HM772669; HM772670	HM772921; HM772922
Hyperolius substriatus	FMNH 275112	Misuku Hills	Misuku Hills	Malawi	-9.66225	33.5311	-	HM772766	HM772671; HM772672	HM772923; HM772924
Hyperolius substriatus	FMNH 275113	Misuku Hills	Misuku Hills	Malawi	-9.66225	33.5311	-	HM772767	HM772673; HM772674	HM772925; HM772926	SAMN45081898
Hyperolius substriatus	FMNH 275163	Misuku Hills	Misuku Hills	Malawi	-9.66225	33.5311	-	-	HM772675; HM772676	HM772927; HM772928
Hyperolius substriatus	FMNH 275189	Misuku Hills	Misuku Hills	Malawi	-9.66225	33.5311	PV020455	-	KC257207	HM772909; HM772910
Hyperolius substriatus	FMNH 275191	Misuku Hills	Misuku Hills	Malawi	-9.66225	33.5311	-	-	-	HM772919; HM772920
Hyperolius substriatus	MTSN 7242	Poroto Ridge F.R.	Southern Highlands	Tanzania	-9.03317	33.5662	PV020456	-	-	-	SAMN45081910
Hyperolius substriatus	MTSN 7260	Poroto Ridge F.R.	Southern Highlands	Tanzania	-9.03317	33.5662	PV020457	-	-	-
Hyperolius substriatus	MTSN 7454	Sakara Nyumo FR	Southern Highlands	Tanzania	-9.8389	34.6078	MF135813	KC257282	KC257224	KC257164	SAMN45081912
Hyperolius substriatus	CB 13.227	Noto Plateau, Lindi, Tanzania	Coastal Region	Tanzania	-9.89532	39.3741	MF135801	MF135783	MF124322	MF135794	SAMN45081891
Hyperolius substriatus	MTSN 7433	Sakara Nyumo Forest Reserve	Livingstone Mountains	Tanzania	-9.8389	34.6078	PV020460	-	-	-
Hyperolius substriatus	MTSN 7422	Mandege Forest Reserve	Livingstone Mountains	Tanzania	-9.9097	34.6352	PV020459	-	-	-
Hyperolius substriatus	MTSN 7428	Mandege Forest Reserve	Livingstone Mountains	Tanzania	-9.9097	34.6352	PV020458	-	-	-	SAMN45081911
Hyperolius substriatus	MTSN 9060	Mdandu F.R.	Livingstone Mountains	Tanzania	-9.77601	34.7818	PV020461	-	-	-
Hyperolius substriatus	MTSN 9352	Mdandu F.R.	Livingstone Mountains	Tanzania	-9.77601	34.7818	PV020462	-	-	-
Hyperolius substriatus	FMNH 275102	Nyika valley 1	Nyika Plateau	Malawi	-10.3471	33.8169	-	KC257232	KC257172	KC257113
Hyperolius substriatus	FMNH 275103	Nyika valley 1	Nyika Plateau	Malawi	-10.3471	33.8169	-	KC257233	KC257173	KC257114
Hyperolius substriatus	FMNH 275156	Nyika valley 1	Nyika Plateau	Malawi	-10.3471	33.8169	-	KC257226	KC257166	KC257107	SAMN45081899
Hyperolius substriatus	FMNH 275218	Nyika valley 1	Nyika Plateau	Malawi	-10.3471	33.8169	-	KC257231	KC257171	KC257112
Hyperolius substriatus	FMNH 275219	Nyika valley 1	Nyika Plateau	Malawi	-10.3471	33.8169	-	KC257230	KC257170	KC257111
Hyperolius substriatus	FMNH 275220	Nyika valley 1	Nyika Plateau	Malawi	-10.3471	33.8169	-	KC257229	KC257169	KC257110
Hyperolius substriatus	FMNH 275222	Nyika valley 1	Nyika Plateau	Malawi	-10.3471	33.8169	-	KC257225	KC257165	KC257106	SAMN45081906
Hyperolius substriatus	FMNH 275224	Nyika valley 1	Nyika Plateau	Malawi	-10.3471	33.8169	-	KC257228	KC257168	KC257109
Hyperolius substriatus	FMNH 275227	Nyika valley 1	Nyika Plateau	Malawi	-10.3471	33.8169	MF135810	KC257227	KC257167	KC257108
Hyperolius substriatus	FMNH 275104	Nyika valley 2	Nyika Plateau	Malawi	-10.8252	33.6028	-	KC257236	KC257176	KC257117	SAMN45081897
Hyperolius substriatus	FMNH 275105	Nyika valley 2	Nyika Plateau	Malawi	-10.8252	33.6028	-	KC257238	KC257178	KC257119
Hyperolius substriatus	FMNH 275165	Nyika valley 2	Nyika Plateau	Malawi	-10.8252	33.6028	-	KC257234	KC257174	KC257115
Hyperolius substriatus	FMNH 275190	Nyika valley 2	Nyika Plateau	Malawi	-10.8252	33.6028	-	KC257239	KC257179	KC257120
Hyperolius substriatus	FMNH 275216	Nyika valley 2	Nyika Plateau	Malawi	-10.8252	33.6028	-	KC257240	KC257180	KC257121
Hyperolius substriatus	FMNH 275217	Nyika valley 2	Nyika Plateau	Malawi	-10.8252	33.6028	-	KC257235	KC257175	KC257116	SAMN45081905
Hyperolius substriatus	FMNH 275223	Nyika valley 2	Nyika Plateau	Malawi	-10.8252	33.6028	-	KC257237	KC257177	KC257118
Hyperolius substriatus	FMNH 275225	Nyika valley 2	Nyika Plateau	Malawi	-10.8252	33.6028	-	KC257241	KC257181	KC257122
Hyperolius substriatus	FMNH 275226	Nyika valley 2	Nyika Plateau	Malawi	-10.8252	33.6028	-	KC257242	KC257182	KC257123
Hyperolius substriatus	FMNH 274956	Vipya, dam3	Vipya Plateau	Malawi	-11.6656	33.7613	-	KC257264	KC257205	KC257144
Hyperolius substriatus	FMNH 275106	Vipya, dam3	Vipya Plateau	Malawi	-11.6656	33.7613	-	KC257261	KC257202	KC257141
Hyperolius substriatus	FMNH 275155	Vipya, dam3	Vipya Plateau	Malawi	-11.6656	33.7613	-	KC257259	KC257200	KC257139
Hyperolius substriatus	FMNH 275157	Vipya, dam3	Vipya Plateau	Malawi	-11.6656	33.7613	-	KC257256	KC257197	KC257137
Hyperolius substriatus	FMNH 275158	Vipya, dam3	Vipya Plateau	Malawi	-11.6656	33.7613	-	KC257260	KC257201	KC257140
Hyperolius substriatus	FMNH 275160	Vipya, dam3	Vipya Plateau	Malawi	-11.6656	33.7613	-	KC257258	KC257199	-
Hyperolius substriatus	FMNH 275162	Vipya, dam3	Vipya Plateau	Malawi	-11.6656	33.7613	-	KC257262	KC257203	KC257142
Hyperolius substriatus	FMNH 275164	Vipya, dam3	Vipya Plateau	Malawi	-11.6656	33.7613	-	KC257263	KC257204	KC257143
Hyperolius substriatus	FMNH 275171	Vipya, dam3	Vipya Plateau	Malawi	-11.6656	33.7613	-	KC257257	KC257198	KC257138	SAMN45081902
Hyperolius substriatus	FMNH 275175	Vipya, dam2	Vipya Plateau	Malawi	-11.6981	33.9498	-	KC257253	KC257194	KC257134
Hyperolius substriatus	FMNH 275176	Vipya, dam2	Vipya Plateau	Malawi	-11.6981	33.9498	-	KC257255	KC257196	KC257136
Hyperolius substriatus	FMNH 275181	Vipya, dam2	Vipya Plateau	Malawi	-11.6981	33.9498	-	KC257254	KC257195	KC257135
Hyperolius substriatus	FMNH 275194	Vipya, dam2	Vipya Plateau	Malawi	-11.6981	33.9498	-	KC257252	KC257193	KC257133
Hyperolius substriatus	FMNH 274951	Vipya, dam1	Vipya Plateau	Malawi	-12.1139	33.7246	-	KC257244	KC257184	KC257125
Hyperolius substriatus	FMNH 274952	Vipya, dam1	Vipya Plateau	Malawi	-12.1139	33.7246	-	KC257246	KC257186	KC257127
Hyperolius substriatus	FMNH 274953	Vipya, dam1	Vipya Plateau	Malawi	-12.1139	33.7246	-	-	KC257187	KC257128
Hyperolius substriatus	FMNH 274954	Vipya, dam1	Vipya Plateau	Malawi	-12.1139	33.7246	-	KC257247	KC257188	-
Hyperolius substriatus	FMNH 274955	Vipya, dam1	Vipya Plateau	Malawi	-12.1139	33.7246	-	KC257251	KC257192	KC257132
Hyperolius substriatus	FMNH 275167	Vipya, dam1	Vipya Plateau	Malawi	-12.1139	33.7246	-	KC257245	KC257185	KC257126	SAMN45081901
Hyperolius substriatus	FMNH 275177	Vipya, dam1	Vipya Plateau	Malawi	-12.1139	33.7246	-	KC257248	KC257189	KC257129
Hyperolius substriatus	FMNH 275178	Vipya, dam1	Vipya Plateau	Malawi	-12.1139	33.7246	-	KC257250	KC257191	KC257131
Hyperolius substriatus	FMNH 275182	Vipya, dam1	Vipya Plateau	Malawi	-12.1139	33.7246	PV020463	KC257243	KC257183	KC257124
Hyperolius substriatus	FMNH 275183	Vipya, dam1	Vipya Plateau	Malawi	-12.1139	33.7246	-	KC257249	KC257190	KC257130
Hyperolius substriatus	MVZ 265979	Serra Jeci	Serra Jeci	Mozambique	-12.835	35.1845	PV020465	-	-	-
Hyperolius substriatus	MVZ 265981	Serra Jeci	Serra Jeci	Mozambique	-12.835	35.1845	PV020466	-	-	-
Hyperolius substriatus	MVZ 266019	Serra Jeci	Serra Jeci	Mozambique	-12.8388	35.1781	PV020464	-	-	MK499072
Hyperolius substriatus	MVZ 266020	Serra Jeci	Serra Jeci	Mozambique	-12.8388	35.1781	PV020467	-	-	-
Hyperolius substriatus	MVZ 266023	Serra Jeci	Serra Jeci	Mozambique	-12.8388	35.1781	PV020468	-	-	-
Hyperolius substriatus	MVZ 265976	Serra Jeci	Serra Jeci	Mozambique	-12.8401	35.1845	MF135814	MF135784	-	MF135797	SAMN45081914
Hyperolius substriatus	MVZ 265977	Serra Jeci	Serra Jeci	Mozambique	-12.8401	35.1845	MF135815	MF135785	-	-	SAMN45081915
Hyperolius substriatus	MVZ 265978	Serra Jeci	Serra Jeci	Mozambique	-12.8401	35.1845	MF135816	MF135786	-	MF135798	SAMN45081916
Hyperolius substriatus	FMNH 274888	Namizimu Reserve	Namizimu	Malawi	-14.2439	35.3922	-	KC257273	KC257214	KC257153
Hyperolius substriatus	FMNH 275172	Namizimu Reserve	Namizimu	Malawi	-14.2439	35.3922	-	KC257270	KC257211	KC257150
Hyperolius substriatus	FMNH 275179	Namizimu Reserve	Namizimu	Malawi	-14.2439	35.3922	MF135809	KC257265	KC257206	KC257145	SAMN45081903
Hyperolius substriatus	FMNH 275184	Namizimu Reserve	Namizimu	Malawi	-14.2439	35.3922	-	KC257268	KC257209	KC257148
Hyperolius substriatus	FMNH 275185	Namizimu Reserve	Namizimu	Malawi	-14.2439	35.3922	-	KC257267	KC257208	KC257147
Hyperolius substriatus	FMNH 275186	Namizimu Reserve	Namizimu	Malawi	-14.2439	35.3922	-	KC257269	KC257210	KC257149
Hyperolius substriatus	FMNH 275188	Namizimu Reserve	Namizimu	Malawi	-14.2439	35.3922	-	KC257266	KC257212	KC257146	SAMN45081904
Hyperolius substriatus	FMNH 275192	Namizimu Reserve	Namizimu	Malawi	-14.2439	35.3922	-	KC257272	KC257213	KC257152
Hyperolius substriatus	HM 1783	Zomba plateau, trout farm	Zomba	Malawi	-15.3542	35.3013	MF135811	-	MF124324	MF135796	SAMN45081907
Hyperolius substriatus	MVZ 266026	Mount Namuli	Mount Namuli	Mozambique	-15.3842	37.0719	MF135817	MF135787	-	MF135799	SAMN45081917
Hyperolius substriatus	MVZ 266027	Mount Namuli	Mount Namuli	Mozambique	-15.3842	37.0719	MF135818	MF135788	-	-
Hyperolius substriatus	MVZ 266031	Mount Namuli	Mount Namuli	Mozambique	-15.3842	37.0719	MF135819	MF135789	-	MF135800
Hyperolius substriatus	PEM-A-11316	Mount Namuli	Mount Namuli	Mozambique	-15.3899	37.0674	MF135822	MF135791	MF124326	-
Hyperolius substriatus	BM2018.2550	Mount Socone	Mount Socone	Mozambique	-15.7357	37.2894	PV021074	-	-	-	SAMN45081890
Hyperolius substriatus	FMNH 275153	Mt Mulanje	Mulanje	Malawi	-16.0137	35.6517	-	KC257275	KC257217	KC257156
Hyperolius substriatus	FMNH 275154	Mt Mulanje	Mulanje	Malawi	-16.0137	35.6517	-	-	KC257215	KC257154
Hyperolius substriatus	FMNH 275159	Mt Mulanje	Mulanje	Malawi	-16.0137	35.6517	-	KC257277	KC257219	KC257158
Hyperolius substriatus	FMNH 275161	Mt Mulanje	Mulanje	Malawi	-16.0137	35.6517	-	KC257274	KC257216	KC257155	SAMN45081900
Hyperolius substriatus	FMNH 275166	Mt Mulanje	Mulanje	Malawi	-16.0137	35.6517	-	KC257278	KC257220	KC257159
Hyperolius substriatus	FMNH 275169	Mt Mulanje	Mulanje	Malawi	-16.0137	35.6517	-	KC257281	KC257222	KC257162
Hyperolius substriatus	FMNH 275170	Mt Mulanje	Mulanje	Malawi	-16.0137	35.6517	MF135808	KC257276	KC257218	KC257157
Hyperolius substriatus	FMNH 275173	Mt Mulanje	Mulanje	Malawi	-16.0137	35.6517	-	KC257279	KC257221	KC257160
Hyperolius substriatus	FMNH 275174	Mt Mulanje	Mulanje	Malawi	-16.0137	35.6517	-	KC257280	-	KC257161
Hyperolius substriatus	FMNH 275180	Mt Mulanje	Mulanje	Malawi	-16.0137	35.6517	-	-	KC257223	KC257163
Hyperolius substriatus	PEM-A-11281	Mount Mabu	Mount Mabu	Mozambique	-16.2815	36.4438	MF135821	MF135790	MF124325	-
Hyperolius substriatus	SL 2305	Chiperone	Chiperone	Mozambique	-16.4809	35.7295	MF135820	MF135792	MF124327	MF135793	SAMN45081918
Hyperolius mitchelli	FMNH 275030	Uluguru North	Uluguru	Tanzania	-6.94144	37.7192	-	HM772487	HM772426; HM772427	HM772356; HM772357
