# Supplementary material for: A phylogenomic perspective reveals mitochondrial-nuclear discordance and previously undescribed species nested within a widespread East African Reed frog species (Hyperolius substriatus Ahl, 1931)
Source: PLoS One. 2025 Apr 16;20(4):e0318951. doi: 10.1371/journal.pone.0318951 (PMC12002501; doi:10.1371/journal.pone.0318951)
Supplement: S2 Table — (XLSX) [file pone.0318951.s003.xlsx]

## Sheet: Sheet1
	Purple		White		Red		Yellow		Brown		Blue
Purple (Southern Malawi and Mozambique)
White (Central Malawi)	0.0411178	0.00654119
Red (Northern Malawi)	0.0464405	0.00715608	0.0277223	0.00509252
Yellow (Udzungwa and Coastal)	0.0450669	0.00684621	0.0299829	0.00539719	0.0324487	0.0055814
Brown (Serra Jeci)	0.0460793	0.00702382	0.0244273	0.00459058	0.0300352	0.00543351	0.0312179	0.00573781
Blue (Rungwe)	0.0578842	0.00872319	0.0402528	0.00707469	0.0340985	0.00662613	0.0393676	0.00671615	0.0412033	0.00728636
Green (Northern Tanzania)	0.0542249	0.00853507	0.0342648	0.00671877	0.034916	0.00725168	0.0363035	0.00690893	0.0322688	0.00646032	0.0407518	0.00776085
Pairwise percentage distance of 16S between clusters (p). Standard error from 500 bootstraps in Blue)
